# Supplementary material for: Infections Caused by Moellerella wisconsensis: A Case Report and a Systematic Review of the Literature
Source: Microorganisms. 2022 Apr 24;10(5):892. doi: 10.3390/microorganisms10050892 (PMC9147471; doi:10.3390/microorganisms10050892)
Supplement: Supplementary file 1 [file microorganisms-10-00892-s001.zip]

Archive with 1 entries (1 files):
- microorganisms-1657008-supplementary.pdf
